# Supplementary material for: Caulerpa cylindracea: First Insight into Its Nutritional Potential
Source: Foods. 2025 Sep 15;14(18):3208. doi: 10.3390/foods14183208 (PMC12469415; doi:10.3390/foods14183208)
Supplement: Supplementary file 1 [file foods-14-03208-s001.zip]

Archive with 1 entries (1 files):
- foods-3821662-supplementary.pdf
